# Supplementary material for: Macrophage activation syndrome in rheumatic disease: Clinical characteristics and prognosis of 20 adult patients
Source: PLoS One. 2022 May 6;17(5):e0267715. doi: 10.1371/journal.pone.0267715 (PMC9075640; doi:10.1371/journal.pone.0267715)
Supplement: S1 File — (XLSX) [file pone.0267715.s001.xlsx]

## Sheet: Total
disease	gender	MAS age	disease duration (month)	fever	splenomegaly	bicytopenia	hyperTG	hypofibrinogen	hemophagocytosis	high ferritin	low/absent NK cell	Soluble CD25	Hscore	Hepatomegaly	LAP	Pneumonitis	Renal impairment	Dialysis	Neuropsychiatric	ANC	Hb	PLT	AST	LDH	TB	Albumin	Egfr	ESR	CRP	Ferritin	TG	Fibrinogen	death (survivor 0, death 1)	MAS duration	combine infection	previous long term steroid
1	2	19	1	1	1	1	1	0	0	1	0	0	178	0	1	1	1	1	1	890	9.4	84	157	541	0.5	2.5	144	67	0.1	2784.1	292	283	1	33	1	0
1	1	20	0	1	1	1	0	0	1	1	0	1	234	0	1	0	0	0	0	490	8.5	94	121	363	0.3	2.4	104	17	0.17	1444.2	191	239	0	2071	0	0
2	2	20	1	1	1	1	1	0	1	1	0	1	299	1	1	0	0	0	0	870	7.4	54	726	1977	1.2	2.3	145	9	6.57	63620	298	214	0	469	0	0
1	2	22	1	1	0	1	1	0	0	1	0	1	205	0	0	1	1	1	0	3240	7.6	43	81	733	0.5	2.8	40	6	2.24	5409.7	525	219	1	50	1	0
2	2	22	0	1	1	0	1	1	0	1	0	1	250	1	1	0	0	0	0	10280	7.7	423	315	1096	0.7	2.9	138	54	5.65	18916.8	370	94	0	90	0	0
1	2	23	182	1	1	1	0	0	1	1	1	0	292	1	1	1	0	0	1	370	9.4	76	231	1437	0.5	2.4	125	98	1.13	3148.6	146	217	0	1785	0	1
1	2	23	41	1	1	1	1	0	1	1	0	0	243	1	0	0	1	0	0	8400	8.8	90	364	564	6.3	2.4	17	57	0.34	3792.1	314	154	0	873	0	1
1	2	30	146	1	1	0	1	0	1	1	1	0	208	0	1	1	0	0	0	3030	9.5	115	153	747	0.3	2.4	132	50	1.61	1354.2	377	293	0	1063	0	1
1	2	32	127	1	0	1	1	0	1	1	1	0	279	0	1	0	0	0	1	4550	8.7	64	528	2764	0.3	3.1	94	25	0.39	21730.4	331	194	0	300	1	1
2	2	35	0	1	1	0	0	0	1	1	0	0	176	0	0	1	0	0	1	16670	8.9	276	88	918	0.8	2.5	117	16	6.4	12781.1	103	354	0	619	1	0
1	2	37	65	1	0	1	0	0	1	1	1	0	225	0	1	0	0	0	0	500	9	49	675	1810	1.4	2.1	133	28	0.1	32952	164	222	0	1089	1	1
1	2	39	0	1	0	1	1	1	1	1	0	0	271	0	1	1	0	0	0	9260	8.4	46	695	1872	0.3	2.1	119	23	6.12	6828.4	403	143	1	107	0	0
2	2	40	0	1	1	0	1	1	1	1	0	0	303	1	1	0	0	0	0	2900	10.6	177	697	1346	4.3	1.8	126	34	2.32	16817	456	119	0	879	0	1
1	2	43	60	1	1	1	0	0	1	1	1	1	302	0	1	0	0	0	0	620	8.9	33	112	279	4.5	2.2	126	3	2.49	6395.3	176	157	1	130	1	1
1	2	49	0	1	1	1	1	0	1	1	0	0	263	0	0	0	0	0	1	2209	7	58	95	389	0.5	2	119	43	2.1	2474.3	496	222	0	1596	1	0
2	2	51	0	1	1	1	1	1	0	1	0	0	274	1	1	0	0	0	0	1850	6.5	89	1498	7594	2.2	2.8	120	25	2.18	148425	457	63	0	1098	0	0
1	2	57	0	1	0	1	0	0	1	1	0	1	216	0	0	0	1	1	0	1420	6.2	30	37	343	5.1	1.7	18	32	21.95	5683.1	137	438	1	22	1	0
1	2	61	0	1	0	1	0	0	1	1	0	1	185	1	1	0	1	1	0	14400	7.1	30	38	328	3	1.8	92	115	30.67	4524.9	73	363	1	11	0	0
1	2	68	2	1	0	0	1	0	1	1	1	0	229	0	1	0	0	0	1	2880	8.4	121	681	1703	1	2.1	86	18	1.18	142090	265	209	0	707	1	1
2	1	70	0	1	1	1	0	0	1	1	0	1	189	0	0	0	1	1	0	7940	6.4	74	27	220	0.8	2.8	41	17	6.7	944.5	173	176	1	80	1	0
						tri

## Sheet: SLE
SLEDAI2K
seizure	psychosis	organic brain syndrome	visual disturbance	cranial nerve disorder	lupus headache	CVA	vasculitis	arthritis	myositis	urinary casts	hematuria	proteinuria	pyuria	rash	alopecia	mucosal ulcer	pleurisy	pericarditis	Low C	antids DNA	fever	thrombocytopenia	leukopenia
8	8	8	8	8	8	8	8	4	4	4	4	4	4	2	2	2	2	2	2	2	1	1	1
8	0	0	8	0	0	0	0	0	0	4	4	4	0	2	0	2	2	0	2	0	1	1	1
0	0	0	0	0	0	0	0	0	0	4	4	4	0	0	0	0	0	0	2	2	1	1	1
0	0	0	0	0	0	0	0	4	0	0	4	4	0	2	0	2	2	0	2	2	1	1	0
8	0	0	0	0	0	0	0	0	0	0	0	4	0	0	0	0	2	0	2	2	1	1	1
0	0	0	0	0	0	0	8	0	0	0	4	4	0	0	2	2	0	2	2	2	1	1	0
0	0	0	0	0	0	0	0	0	4	0	4	0	0	0	0	0	2	0	2	0	1	0	0
8	0	0	0	0	0	0	0	0	0	0	4	4	0	2	0	0	0	0	2	2	1	1	1
0	0	0	0	0	0	0	0	0	0	0	0	4	0	2	0	0	0	0	2	2	1	1	1
0	0	0	0	0	0	0	0	0	4	0	4	4	0	0	0	0	1	2	2	0	1	1	0
0	0	0	0	0	8	0	0	0	0	0	0	0	0	0	0	0	0	0	0	0	1	1	1
8	0	0	0	0	0	0	0	0	0	0	0	4	0	0	0	0	0	2	2	2	1	1	1
0	0	0	0	0	0	0	0	0	0	0	4	4	0	0	0	0	0	2	2	0	1	1	0
0	0	0	0	0	0	0	0	0	0	0	0	4	0	0	0	0	0	2	2	0	1	1	0
8	0	0	0	0	0	0	0	0	4	0	4	4	0	0	0	0	0	2	2	0	1	0	1

## Sheet: AOSD
POUCHOT
fever	typical rash	pleuritis	pneumonia	pericarditis	hepatomegaly or abnormal liver function	splenomegaly	LAP	leukocytosis>15000	sore throat	myalgia	abdominal pain
1	1	0	0	1	1	1	1	0	1	1	0
1	1	0	0	1	1	1	1	1	0	1	0
1	1	1	0	1	1	1	0	0	1	1	0
1	1	0	0	1	1	1	1	1	1	1	0
1	1	0	0	0	1	1	1	0	1	1	0
1	1	0	0	0	0	1	0	1	0	1	0
